# Supplementary material for: A Qualitative Study of Health-Related Experiences Associated with Lifestyle Role Transitions Among Local Residents in Their 60s
Source: Healthcare (Basel). 2025 Oct 26;13(21):2702. doi: 10.3390/healthcare13212702 (PMC12607828; doi:10.3390/healthcare13212702)
Supplement: Supplementary file 1 [file healthcare-13-02702-s001.zip]

Archive with 1 entries (1 files):
- healthcare-3852409-supplementary.pdf
